# Supplementary material for: Hepatic-Modulatory Effects of Chicken Liver Hydrolysate-Based Supplement on Autophagy Regulation against Liver Fibrogenesis
Source: Antioxidants (Basel). 2023 Feb 15;12(2):493. doi: 10.3390/antiox12020493 (PMC9952107; doi:10.3390/antiox12020493)
Supplement: Supplementary file 1 [file antioxidants-12-00493-s001.zip]

Archive with 1 entries (1 files):
- antioxidants-2172950-supplementary.pdf
